# Supplementary material for: PAGER 2.0: an update to the pathway, annotated-list and gene-signature electronic repository for Human Network Biology
Source: Nucleic Acids Res. 2017 Nov 8;46(Database issue):D668–76. doi: 10.1093/nar/gkx1040 (PMC5753198; doi:10.1093/nar/gkx1040)
Supplement: Supplementary Data [file gkx1040_supp.zip]

Archive with 7 entries (7 files):
- nar-02489-data-e-2017-File007.docx
- nar-02489-data-e-2017-File008.pdf
- nar-02489-data-e-2017-File009.pdf
- nar-02489-data-e-2017-File010.pdf
- nar-02489-data-e-2017-File011.pdf
- nar-02489-data-e-2017-File012.pdf
- nar-02489-data-e-2017-File013.pdf
